# Supplementary material for: Second Primary Malignancy Risk in Multiple Myeloma from 1975 to 2018
Source: Cancers (Basel). 2022 Oct 7;14(19):4919. doi: 10.3390/cancers14194919 (PMC9562683; doi:10.3390/cancers14194919)
Supplement: Supplementary file 1 [file cancers-14-04919-s001.zip]

Archive with 1 entries (1 files):
- cancers-1891646-supplementary.pdf
